# Supplementary material for: OLA1 is responsible for normal spindle assembly and SAC activation in mouse oocytes
Source: PeerJ. 2020 Jan 3;8:e8180. doi: 10.7717/peerj.8180 (PMC6944127; doi:10.7717/peerj.8180)
Supplement: Figure S2 [file peerj-08-8180-s004.zip]

Archive with 4 entries (3 files):
- figure 2A/GAPDH.jpg
- figure 2A/OLA1.jpg
- figure 2A/comment.docx
- figure 2A/
